# Supplementary material for: Programmed Catalytic Therapy-Mediated ROS Generation and T-Cell Infiltration in Lung Metastasis by a Dual Metal-Organic Framework (MOF) Nanoagent
Source: Pharmaceutics. 2022 Feb 27;14(3):527. doi: 10.3390/pharmaceutics14030527 (PMC8955711; doi:10.3390/pharmaceutics14030527)
Supplement: Supplementary file 1 [file pharmaceutics-14-00527-s001.zip]

Archive with 1 entries (1 files):
- pharmaceutics-1584846-supplementary.pdf
